# Supplementary material for: Mind wandering in creative problem-solving: Relationships with divergent thinking and mental health
Source: PLoS One. 2020 Apr 23;15(4):e0231946. doi: 10.1371/journal.pone.0231946 (PMC7180068; doi:10.1371/journal.pone.0231946)
Supplement: S1 Dataset — (XLSX) [file pone.0231946.s001.xlsx]

## Sheet: Table1
	Table 1. Means and Standard Deviations of Variables.
		M	SD
	Mind wandering	4.07	0.71
	Divergent thinking	0	2.91
	Fluency	5.15	2.57
	Flexibility	4.2	1.82
	Originality	6.76	4.47
	Schizotypal personality	8.87	4.07
	Insomnia	4.83	3.05
	Nocturnal	2.66	2.05
	Daytime	2.17	1.53
	Depressive symptoms	18.49	8.95
	Note: Means of schizotypal personality, insomnia, nocturnal, daytime, and depressive symptoms are total scores of each scale. Possible score ranges are as follows: schizotypal personality – 0 to 22 points, insomnia – 0 to 24 points, nocturnal – 0 to 15 points, daytime – 0 to 9 points, and depressive symptoms – 0 to 60 points.
