# Supplementary material for: Mind wandering in creative problem-solving: Relationships with divergent thinking and mental health
Source: PLoS One. 2020 Apr 23;15(4):e0231946. doi: 10.1371/journal.pone.0231946 (PMC7180068; doi:10.1371/journal.pone.0231946)
Supplement: S2 Dataset — (XLSX) [file pone.0231946.s002.xlsx]

## Sheet: Table2
	Table 2. Correlations Between Variables of Mind Wandering, Divergent Thinking, and Psychopathology Spectrum.
		2	3	4	5	6	7	8	9	10
	1. Mind wandering	.15***	.14***	.16***	.12***	.23***	.20***	.13***	.24***	.33***
	2. Divergent thinking		.99***	.96***	.97***	.17***	0.07	.08*	0.02	0.07
	3. Fluency			.92***	.95***	.17***	0.06	.08*	0.02	.07*
	4. Flexibility				.87***	.17***	0.06	.07*	0.03	.07*
	5. Originality					.17***	.07*	.09**	0.02	0.05
	6. Schizotypal personality						.29***	.23***	.27***	.48***
	7. Insomnia							.89***	.80***	.55***
	8. Insomnia-Nocturnal								.44***	.41***
	9. Insomnia-Daytime									.55***
	10. Depressive symptoms
	Note: *** p < .001, **p < .01, *p < .05
