# Supplementary material for: Mind wandering in creative problem-solving: Relationships with divergent thinking and mental health
Source: PLoS One. 2020 Apr 23;15(4):e0231946. doi: 10.1371/journal.pone.0231946 (PMC7180068; doi:10.1371/journal.pone.0231946)
Supplement: S3 Dataset — (XLSX) [file pone.0231946.s003.xlsx]

## Sheet: Table3
	Table 3. Results of Multiple Regression Analysis Using Mind Wandering, Divergent Thinking, and Psychopathology Spectrum.
		Mind wandering
		β
	Divergent thinking	0.12	***
	Schizotypal personality	0.08	*
	Nocturnal	-0.04
	Daytime	0.1	*
	Depressive symptoms	0.25	***
	Adjusted R2	0.13	***
	Note. * p < .05, ** p < .01, *** p < .001
