# Supplementary material for: Mind wandering in creative problem-solving: Relationships with divergent thinking and mental health
Source: PLoS One. 2020 Apr 23;15(4):e0231946. doi: 10.1371/journal.pone.0231946 (PMC7180068; doi:10.1371/journal.pone.0231946)
Supplement: S1 File — (XLSX) [file pone.0231946.s004.xlsx]

## Sheet: data
ID	fluency	flexibility	originality	age	sex	Depression	Schizotypal personality	MWQ	Zfluency	Zflexibility	Zoriginali	Divergent Thinking
1	5	4.5	4.5	19	0	23	13	4.4	-0.0580376	0.162833	-0.504887	-0.400091
2	8.5	5	8.5	19	0	13	14	3.2	1.30257	0.437149	0.38915	2.12886
3	7.5	5	9.5	19	0	21	12	4.8	0.913822	0.437149	0.612659	1.96363
4	12	6.5	16.5	19	0	29	18	4.8	2.66317	1.2601	2.17722	6.10049
5	4.5	2	7.5	18	0	15	8	4	-0.252409	-1.20874	0.165641	-1.29551
6	3	3	4.5	19	0	16	12	4	-0.835525	-0.660113	-0.504887	-2.00052
7	5.5	3.5	8.5	20	0	28	16	3.8	0.136334	-0.385798	0.38915	0.139686
8	5	5	8	21	0	38	10	6	-0.0580376	0.437149	0.277395	0.656506
9	7.5	6	10	18	0	18	13	4	0.913822	0.98578	0.724414	2.62401
10	5	4.5	6	18	0	24	12	4.4	-0.0580376	0.162833	-0.169623	-0.0648274
11	3.5	2.5	2	19	0	22	4	4.2	-0.641153	-0.934429	-1.06366	-2.63924
12	6.5	4.5	7.5	19	0	25	16	5.2	0.525078	0.162833	0.165641	0.853552
13	6.5	5.5	9.5	18	0	23	8	4.4	0.525078	0.711464	0.612659	1.8492
14	6	5	7.5	19	0	11	8	3	0.330706	0.437149	0.165641	0.933496
15	8.5	6.5	12	19	0	3	7	3.4	1.30257	1.2601	1.17143	3.73409
16	9	7	13	19	0	15	15	4.6	1.49694	1.53441	1.39494	4.42629
17	9.5	8.5	13.5	19	0	10	3	3.8	1.69131	2.35736	1.5067	5.55536
18	13	9	21	19	0	21	10	4	3.05191	2.63167	3.18301	8.8666
19	7.5	5.5	8.5	19	0	10	2	3.4	0.913822	0.711464	0.38915	2.01444
20	6	4.5	6.5	19	0	11	6	4	0.330706	0.162833	-0.0578683	0.435671
21	2.5	2	1	19	0	21	7	4	-1.0299	-1.20874	-1.28717	-3.52581
22	4.5	3.5	3.5	19	0	17	2	4.2	-0.252409	-0.385798	-0.728396	-1.3666
23	7.5	6.5	9.5	19	0	18	10	4.6	0.913822	1.2601	0.612659	2.78658
24	17	8	25.5	19	0	16	14	4.2	4.60689	2.08304	4.18881	10.8787
25	11	6.5	13.5	20	0	15	6	4.6	2.27442	1.2601	1.5067	5.04122
26	6.5	5.5	8.5	19	0	21	10	4.8	0.525078	0.711464	0.38915	1.62569
27	5	4.5	6	19	0	34	15	4.8	-0.0580376	0.162833	-0.169623	-0.0648274
28	6	4.5	5	18	0	16	4	3.8	0.330706	0.162833	-0.393132	0.100407
29	4	3.5	3.5	19	0	15	1	4	-0.446781	-0.385798	-0.728396	-1.56097
30	4	3.5	5	18	0	21	5	4	-0.446781	-0.385798	-0.393132	-1.22571
31	5	4.5	7	19	0	28	10	3.4	-0.0580376	0.162833	0.0538862	0.158682
32	4	4	7	19	0	14	8	6	-0.446781	-0.111482	0.0538862	-0.504377
33	10.5	6.5	21.5	19	0	15	9	4.6	2.08005	1.2601	3.29477	6.63492
34	7	5.5	8	18	0	20	11	3.8	0.71945	0.711464	0.277395	1.70831
35	4	3.5	4	19	0	8	10	4.6	-0.446781	-0.385798	-0.616641	-1.44922
36	10.5	7	15	18	1	16	11	4.2	2.08005	1.53441	1.84196	5.45642
37	7	4.5	12.5	18	1	20	12	3.8	0.71945	0.162833	1.28319	2.16547
38	7.5	6.5	9.5	18	1	12	6	4	0.913822	1.2601	0.612659	2.78658
39	10	9	14.5	19	0	34	10	5.4	1.88568	2.63167	1.7302	6.24756
40	4	4	4	20	0	32	10	5.6	-0.446781	-0.111482	-0.616641	-1.1749
41	4.5	3	4	19	0	19	7	4.2	-0.252409	-0.660113	-0.616641	-1.52916
42	1.5	1.5	1.5	19	1	8	5	2	-1.41864	-1.48306	-1.17541	-4.07711
43	7.5	5.5	13.5	19	1	15	2	3.6	0.913822	0.711464	1.5067	3.13198
44	5	4.5	5	19	1	22	14	3.8	-0.0580376	0.162833	-0.393132	-0.288337
45	9.5	7.5	13	19	1	29	9	4.6	1.69131	1.80873	1.39494	4.89498
46	8	6.5	10.5	18	1	16	7	3.6	1.10819	1.2601	0.836168	3.20446
47	7	5.5	12	19	0	7	5	3.4	0.71945	0.711464	1.17143	2.60235
48	4	3	3.5	19	0	25	9	4.6	-0.446781	-0.660113	-0.728396	-1.83529
49	4.5	4.5	4.5	20	1	5	5	3.8	-0.252409	0.162833	-0.504887	-0.594463
50	3.5	3.5	2	18	1	26	5	4.8	-0.641153	-0.385798	-1.06366	-2.09061
51	4.5	4.5	6.5	20	1	23	17	4.4	-0.252409	0.162833	-0.0578683	-0.147445
52	5.5	4.5	7	18	0	23	10	3.4	0.136334	0.162833	0.0538862	0.353054
53	9	7	15	21	0	21	9	5.6	1.49694	1.53441	1.84196	4.87331
54	9	7.5	15	19	1	12	10	4.4	1.49694	1.80873	1.84196	5.14762
55	8	7.5	10	19	0	16	11	4.2	1.10819	1.80873	0.724414	3.64133
56	4	3.5	5.5	19	0	9	1	4	-0.446781	-0.385798	-0.281378	-1.11396
57	8	6.5	10.5	19	1	21	7	4.2	1.10819	1.2601	0.836168	3.20446
58	5	4	8	18	0	11	13	4.6	-0.0580376	-0.111482	0.277395	0.107875
59	2.5	2	0.5	19	0	18	9	3.6	-1.0299	-1.20874	-1.39892	-3.63756
60	6	5.5	6.5	18	0	18	11	3.8	0.330706	0.711464	-0.0578683	0.984302
61	7.5	4.5	9.5	19	0	32	11	4.8	0.913822	0.162833	0.612659	1.68931
62	3.5	3.5	3.5	18	0	29	8	4.4	-0.641153	-0.385798	-0.728396	-1.75535
63	7	6	10.5	18	0	7	8	4	0.71945	0.98578	0.836168	2.5414
64	4.5	3.5	4.5	19	0	19	10	4.6	-0.252409	-0.385798	-0.504887	-1.14309
65	9.5	6.5	11.5	18	1	16	4	4.8	1.69131	1.2601	1.05968	4.01108
66	0.5	0.5	0.5	18	0	11	2	3.4	-1.80738	-2.03169	-1.39892	-5.238
67	4	4	4.5	19	1	15	6	4	-0.446781	-0.111482	-0.504887	-1.06315
68	5.5	4.5	7	20	1	10	13	4	0.136334	0.162833	0.0538862	0.353054
69	6.5	6	8	19	0	13	9	4	0.525078	0.98578	0.277395	1.78825
70	6.5	3.5	8	19	0	15	9	4.2	0.525078	-0.385798	0.277395	0.416675
71	4.5	4	5	19	1	29	14	4.8	-0.252409	-0.111482	-0.393132	-0.757024
72	3.5	2.5	2	19	1	31	12	3.8	-0.641153	-0.934429	-1.06366	-2.63924
73	5.5	4.5	7	19	0	12	3	4.2	0.136334	0.162833	0.0538862	0.353054
74	8	6.5	10	19	0	34	1	3.8	1.10819	1.2601	0.724414	3.0927
75	4.5	4.5	4	19	0	10	7	5	-0.252409	0.162833	-0.616641	-0.706218
76	4.5	4	5.5	19	1	14	13	4.4	-0.252409	-0.111482	-0.281378	-0.645269
77	3	3	3.5	20	1	23	6	3.8	-0.835525	-0.660113	-0.728396	-2.22403
78	6	5.5	9.5	20	1	21	12	3.8	0.330706	0.711464	0.612659	1.65483
79	5	5	6	18	0	36	10	3	-0.0580376	0.437149	-0.169623	0.209488
80	3.5	3.5	5	19	1	2	6	2.8	-0.641153	-0.385798	-0.393132	-1.42008
81	4	4	4	23	1	24	4	4.8	-0.446781	-0.111482	-0.616641	-1.1749
82	3.5	3	3.5	19	0	31	4	4.2	-0.641153	-0.660113	-0.728396	-2.02966
83	3.5	3.5	3	19	1	21	16	3.6	-0.641153	-0.385798	-0.84015	-1.8671
84	4	3	5.5	18	1	32	16	4.4	-0.446781	-0.660113	-0.281378	-1.38827
85	3	2.5	2.5	18	1	29	11	4.4	-0.835525	-0.934429	-0.951905	-2.72186
86	6	5.5	9.5	26	1	21	10	4.4	0.330706	0.711464	0.612659	1.65483
87	4.5	4	6	19	1	30	12	5	-0.252409	-0.111482	-0.169623	-0.533515
88	4.5	3	3	20	0	19	5	3.6	-0.252409	-0.660113	-0.84015	-1.75267
89	4	4	4	20	0	17	7	4.2	-0.446781	-0.111482	-0.616641	-1.1749
90	5	5	4.5	19	0	16	5	4.2	-0.0580376	0.437149	-0.504887	-0.125776
91	11.5	8	18	20	0	19	11	4.4	2.4688	2.08304	2.51249	7.06432
92	2.5	2.5	2	18	1	22	9	3.8	-1.0299	-0.934429	-1.06366	-3.02799
93	2.5	2.5	3	19	1	12	3	1.2	-1.0299	-0.934429	-0.84015	-2.80448
94	6.5	5	9	19	0	14	7	4.8	0.525078	0.437149	0.500905	1.46313
95	2.5	2.5	2	20	0	20	8	4.2	-1.0299	-0.934429	-1.06366	-3.02799
96	3	1.5	2.5	19	1	13	11	4.4	-0.835525	-1.48306	-0.951905	-3.27049
97	3	2.5	2.5	19	1	21	11	3.2	-0.835525	-0.934429	-0.951905	-2.72186
98	2	1	2	18	1	24	2	3	-1.22427	-1.75738	-1.06366	-4.0453
99	6.5	6	8	19	1	20	11	3.6	0.525078	0.98578	0.277395	1.78825
100	4	4	6	19	0	23	5	4.4	-0.446781	-0.111482	-0.169623	-0.727886
101	5	4	6	19	1	29	17	5	-0.0580376	-0.111482	-0.169623	-0.339143
102	7.5	7	11.5	19	1	7	6	3.4	0.913822	1.53441	1.05968	3.50791
103	6.5	4.5	8.5	19	1	5	9	3.4	0.525078	0.162833	0.38915	1.07706
104	5.5	4.5	7.5	19	0	6	3	2.6	0.136334	0.162833	0.165641	0.464808
105	3	3	5	19	1	16	5	3.6	-0.835525	-0.660113	-0.393132	-1.88877
106	9.5	6	12.5	19	0	9	10	3	1.69131	0.98578	1.28319	3.96028
107	4	3	7	19	0	37	12	4	-0.446781	-0.660113	0.0538862	-1.05301
108	4	3	3.5	19	0	14	4	3.4	-0.446781	-0.660113	-0.728396	-1.83529
109	2.5	2.5	0.5	19	1	7	8	4	-1.0299	-0.934429	-1.39892	-3.36325
110	6.5	5	11	20	0	14	7	3.6	0.525078	0.437149	0.947923	1.91015
111	2.5	2.5	3	19	1	19	12	4.8	-1.0299	-0.934429	-0.84015	-2.80448
112	2	1.5	1.5	19	1	7	2	4	-1.22427	-1.48306	-1.17541	-3.88274
113	4.5	4.5	5	19	1	9	10	3.4	-0.252409	0.162833	-0.393132	-0.482708
114	5	4	7	18	1	21	6	4.6	-0.0580376	-0.111482	0.0538862	-0.115634
115	4.5	1.5	5.5	19	1	4.10818	4	3	-0.252409	-1.48306	-0.281378	-2.01685
116	3	2.5	3.5	19	0	15	2	4.8	-0.835525	-0.934429	-0.728396	-2.49835
117	3	3	4	19	0	41	8	3.8	-0.835525	-0.660113	-0.616641	-2.11228
118	4.5	4	6	18	0	27	11	3.8	-0.252409	-0.111482	-0.169623	-0.533515
119	4	3.5	3	19	1	23	4	3.8	-0.446781	-0.385798	-0.84015	-1.67273
120	2.5	2.5	3.5	20	0	11	6	3.6	-1.0299	-0.934429	-0.728396	-2.69272
121	4.5	4.5	4.5	19	0	41	18	4.6	-0.252409	0.162833	-0.504887	-0.594463
122	3.5	3.5	4.5	19	0	30	11	5	-0.641153	-0.385798	-0.504887	-1.53184
123	2.5	2	1	19	0	29	12	3.6	-1.0299	-1.20874	-1.28717	-3.52581
124	6	4	9	19	1	28	7.63135e-06	4.8	0.330706	-0.111482	0.500905	0.720128
125	3.5	2.5	6	19.1135	1	24	19	4.2	-0.641153	-0.934429	-0.169623	-1.7452
126	3.5	3	4.5	19	1	24	5	4.2	-0.641153	-0.660113	-0.504887	-1.80615
127	1.5	1.5	0	19	1	22	12	4	-1.41864	-1.48306	-1.51068	-4.41238
128	7	6	11	18	1	19	10	4	0.71945	0.98578	0.947923	2.65315
129	3.5	3.5	5	19	1	17	7	3.4	-0.641153	-0.385798	-0.393132	-1.42008
130	2	2	3	19	1	20	12	4	-1.22427	-1.20874	-0.84015	-3.27316
131	3.5	2.5	4	19	1	37	9	5.6	-0.641153	-0.934429	-0.616641	-2.19222
132	3	2.5	3	20	1	21	10	4.6	-0.835525	-0.934429	-0.84015	-2.6101
133	3.5	2	4.5	19	1	24	14	4.2	-0.641153	-1.20874	-0.504887	-2.35478
134	9	6.5	12	18	0	25	10	4.8	1.49694	1.2601	1.17143	3.92846
135	7	6.5	9.5	19	1	12	4	2.8	0.71945	1.2601	0.612659	2.5922
136	4	3.5	4	18	1	19	8	4	-0.446781	-0.385798	-0.616641	-1.44922
137	5	3.5	6	19	1	15	6	3.4	-0.0580376	-0.385798	-0.169623	-0.613458
138	6	4	10.5	18	1	28	12	4	0.330706	-0.111482	0.836168	1.05539
139	3	3	3	19	1	7	3	4.4	-0.835525	-0.660113	-0.84015	-2.33579
140	6	5.5	7	19	1	8	6	4.2	0.330706	0.711464	0.0538862	1.09606
141	7.5	6.5	8	18.9032	2	25	15	4.6	0.913822	1.2601	0.277395	2.45131
142	3.5	3.5	4	19	1	23	10	4	-0.641153	-0.385798	-0.616641	-1.64359
143	5	5	8	19	0	23	8	3.6	-0.0580376	0.437149	0.277395	0.656506
144	4	2.5	4	18	0	21	14	5.4	-0.446781	-0.934429	-0.616641	-1.99785
145	2.5	2.5	3	19.2392	2	9	5	2.4	-1.0299	-0.934429	-0.84015	-2.80448
146	6	5	8.5	19	1	19	11	3.8	0.330706	0.437149	0.38915	1.157
147	2.5	2.5	2.5	19	0	17	5	3.8	-1.0299	-0.934429	-0.951905	-2.91623
148	2.5	2.5	2.5	19	1	35	20	5.4	-1.0299	-0.934429	-0.951905	-2.91623
149	4.5	3	7	19	1	31	3	2.6	-0.252409	-0.660113	0.0538862	-0.858637
150	4	3.5	4	19	0	24	18	3.8	-0.446781	-0.385798	-0.616641	-1.44922
151	6.5	5.5	9	19	0	37	15	4.4	0.525078	0.711464	0.500905	1.73745
152	2.5	2.5	3	18	0	18	10	4.4	-1.0299	-0.934429	-0.84015	-2.80448
153	7	7	8.5	18	1	26	8	5	0.71945	1.53441	0.38915	2.64301
154	5.5	4	6	19	1	6	11	3.6	0.136334	-0.111482	-0.169623	-0.144771
155	4	3.5	4.5	18	0	13	1	4.2	-0.446781	-0.385798	-0.504887	-1.33747
156	16.5	9.5	30.5	19	1	7	11	3.8	4.41251	2.90599	5.30635	12.6249
157	2	2	2	19	0	13	5	4.8	-1.22427	-1.20874	-1.06366	-3.49667
158	3.5	3.5	5	19	1	23	9	4.2	-0.641153	-0.385798	-0.393132	-1.42008
159	4.5	2	3	18	0	19	9	4.4	-0.252409	-1.20874	-0.84015	-2.3013
160	3.5	3	3.5	19	1	11	0	4.6	-0.641153	-0.660113	-0.728396	-2.02966
161	3.5	2.5	3.5	19	0	15	7	3.8	-0.641153	-0.934429	-0.728396	-2.30398
162	3	2.5	5.5	19	1	26	14	2.4	-0.835525	-0.934429	-0.281378	-2.05133
163	7	5.5	9.5	19	1	13	8	4.4	0.71945	0.711464	0.612659	2.04357
164	5.5	5	7.5	19	1	11	8	3.8	0.136334	0.437149	0.165641	0.739124
165	11	8	15	18	1	39	14	2	2.27442	2.08304	1.84196	6.19943
166	3.5	3.5	3.5	19	0	33	8	3.8	-0.641153	-0.385798	-0.728396	-1.75535
167	3	2.5	2.5	18	1	14	5	4.2	-0.835525	-0.934429	-0.951905	-2.72186
168	6	6	8	20	0	20	11	4.4	0.330706	0.98578	0.277395	1.59388
169	5.5	4.5	5	19	0	8	7	4.4	0.136334	0.162833	-0.393132	-0.0939647
170	5	5	6	18	1	20	8	4.4	-0.0580376	0.437149	-0.169623	0.209488
171	13.5	9.5	21.5	19	0	28	12	4.2	3.24628	2.90599	3.29477	9.44704
172	4	3.5	3.5	20	1	43	15	4.2	-0.446781	-0.385798	-0.728396	-1.56097
173	7	5.5	9.5	19	0	9	11	2.8	0.71945	0.711464	0.612659	2.04357
174	4	3.5	6.5	19	1	20	14	4.2	-0.446781	-0.385798	-0.0578683	-0.890447
175	9.5	6.5	12.5	18	0	11	2	3.6	1.69131	1.2601	1.28319	4.23459
176	5	5	7.5	19	0	7	5	4	-0.0580376	0.437149	0.165641	0.544752
177	4.5	3.5	6	19	0	14	2	3.8	-0.252409	-0.385798	-0.169623	-0.80783
178	5.5	4.5	4.5	18	0	14	9	4	0.136334	0.162833	-0.504887	-0.205719
179	4.5	4	6	20	0	37	14	4.6	-0.252409	-0.111482	-0.169623	-0.533515
180	7.5	5.5	6.5	19	0	36	14	3.4	0.913822	0.711464	-0.0578683	1.56742
181	3	2.5	1	19	0	14	11	4.4	-0.835525	-0.934429	-1.28717	-3.05712
182	3	3	1.5	19	0	4	2	3.2	-0.835525	-0.660113	-1.17541	-2.67105
183	3	2	3.5	19	0	17	2	3.6	-0.835525	-1.20874	-0.728396	-2.77267
184	3	2.5	3	18.8981	2	8	11	3.2	-0.835525	-0.934429	-0.84015	-2.6101
185	4	3.5	5	18	0	42	14	4	-0.446781	-0.385798	-0.393132	-1.22571
186	5	3.5	8.5	19	1	13	12	4.8	-0.0580376	-0.385798	0.38915	-0.0546854
187	4	3	3	21	1	12	1	4.6	-0.446781	-0.660113	-0.84015	-1.94704
188	6	4.5	7.5	19	1	16	6	4	0.330706	0.162833	0.165641	0.65918
189	4.5	4.5	6	19	1	17	8	4.6	-0.252409	0.162833	-0.169623	-0.259199
190	5	4.5	6	18.6109	2	24	8	3.4	-0.0580376	0.162833	-0.169623	-0.0648274
191	2	2	2.5	18	0	36	14	5.2	-1.22427	-1.20874	-0.951905	-3.38492
192	4	3.5	5	19	0	19	7	4	-0.446781	-0.385798	-0.393132	-1.22571
193	9.5	6	13	18	1	8	8	3.8	1.69131	0.98578	1.39494	4.07203
194	3	3	5	19	1	18	6	4.6	-0.835525	-0.660113	-0.393132	-1.88877
195	3	3	3.5	19	0	7	2	3.4	-0.835525	-0.660113	-0.728396	-2.22403
196	4	4	6	19	0	24	7	4	-0.446781	-0.111482	-0.169623	-0.727886
197	2	2	3	19	0	11	2	2.4	-1.22427	-1.20874	-0.84015	-3.27316
198	2	2	1.5	18	1	8	4	4	-1.22427	-1.20874	-1.17541	-3.60843
199	8	6.5	11	19	1	10	4	3.8	1.10819	1.2601	0.947923	3.31621
200	6	5	7	20	1	20	11	4.4	0.330706	0.437149	0.0538862	0.821741
201	7	5.5	11.5	19	1	36	16	4.8	0.71945	0.711464	1.05968	2.49059
202	5	4	7	19	0	12	11	4.2	-0.0580376	-0.111482	0.0538862	-0.115634
203	3.5	3	5	20	0	17	11	4.2	-0.641153	-0.660113	-0.393132	-1.6944
204	8	7.5	10.5	19	0	14	7	4	1.10819	1.80873	0.836168	3.75309
205	2	2	2	19	0	8	4	2.8	-1.22427	-1.20874	-1.06366	-3.49667
206	7.5	6.5	8	19	0	13	10	4.48315	0.913822	1.2601	0.277395	2.45131
207	9.5	9	14.5	18	0	18	10	4.2	1.69131	2.63167	1.7302	6.05319
208	5.5	5	6.5	18	0	26	13	4.2	0.136334	0.437149	-0.0578683	0.515615
209	3	2.5	4.5	20	1	15	9	4	-0.835525	-0.934429	-0.504887	-2.27484
210	3.5	3	6	19	1	22	13	4.2	-0.641153	-0.660113	-0.169623	-1.47089
211	3.5	3	2	19	0	20	5	4.4	-0.641153	-0.660113	-1.06366	-2.36493
212	4.5	4	7	19	1	5	3	4	-0.252409	-0.111482	0.0538862	-0.310006
213	4	3.5	4	19	0	8	5	4.4	-0.446781	-0.385798	-0.616641	-1.44922
214	1.5	1.5	1	19	1	8	7	3.6	-1.41864	-1.48306	-1.28717	-4.18887
215	5.5	3.5	5	19	1	34	14	3.8	0.136334	-0.385798	-0.393132	-0.642596
216	6.5	6	8.5	19	1	24	18	4	0.525078	0.98578	0.38915	1.90001
217	4.5	5.5	6	19	1	11	12	4	-0.252409	0.711464	-0.169623	0.289432
218	8	5.5	13	18	1	21	9	3.6	1.10819	0.711464	1.39494	3.2146
219	16.5	11.5	26	18	0	35	21	4.8	4.41251	4.00325	4.30056	12.7163
220	7	5.5	8.5	18	0	36.7278	18	3.2	0.71945	0.711464	0.38915	1.82006
221	5.5	4	6	18	0	12	7	4.6	0.136334	-0.111482	-0.169623	-0.144771
222	7	6.5	9	18	0	40	15	4.8	0.71945	1.2601	0.500905	2.48045
223	13.5	7	20	18	0	23	10	4.2	3.24628	1.53441	2.95951	7.7402
224	11	7	17	18	0	19	10	4.6	2.27442	1.53441	2.28898	6.09781
225	5	4.5	5.5	18	0	11	3	3.6	-0.0580376	0.162833	-0.281378	-0.176582
226	7.5	6	9	18	1	26	16	5	0.913822	0.98578	0.500905	2.40051
227	4	3.5	4.5	18	1	23	17	3.4	-0.446781	-0.385798	-0.504887	-1.33747
228	3.5	3.5	3.5	18	0	13	7	3.2	-0.641153	-0.385798	-0.728396	-1.75535
229	3.5	3.5	2.5	18	0	9	12	3.8	-0.641153	-0.385798	-0.951905	-1.97886
230	4.5	3.5	5.5	18	0	12	11	4.2	-0.252409	-0.385798	-0.281378	-0.919585
231	3	3	2	21	1	9	0	3.2	-0.835525	-0.660113	-1.06366	-2.5593
232	6	4	7	18	0	5	6	3.6	0.330706	-0.111482	0.0538862	0.27311
233	7	6	8.5	18	1	17	8	4.6	0.71945	0.98578	0.38915	2.09438
234	7	7	9.5	18	1	13	11	4.4	0.71945	1.53441	0.612659	2.86652
235	3	3	3.5	19	1	9	6	3.4	-0.835525	-0.660113	-0.728396	-2.22403
236	4	3	4	18	0	9	5	3.8	-0.446781	-0.660113	-0.616641	-1.72354
237	12.5	8.5	21	18	0	18	8	4.4	2.85754	2.35736	3.18301	8.39791
238	4	3	4	18	0	4	1	3.4	-0.446781	-0.660113	-0.616641	-1.72354
239	3.5	2.5	4	18	0	12	0	3.6	-0.641153	-0.934429	-0.616641	-2.19222
240	5.5	4.5	6	19	0	18	15	3.4	0.136334	0.162833	-0.169623	0.129544
241	9.5	8.5	13	18	0	8	13	4.4	1.69131	2.35736	1.39494	5.44361
242	5	4.5	4.5	18	0	35	11	4.4	-0.0580376	0.162833	-0.504887	-0.400091
243	1.5	1.5	1	19	0	13	7	4.2	-1.41864	-1.48306	-1.28717	-4.18887
244	4	3.5	5	18	1	5	8	3.6	-0.446781	-0.385798	-0.393132	-1.22571
245	5	4.5	5	15	1	11	12	4.6	-0.0580376	0.162833	-0.393132	-0.288337
246	4.5	4	7	19	0	14	7	3.6	-0.252409	-0.111482	0.0538862	-0.310006
247	3.5	3.5	5.5	19	0	5	6	4	-0.641153	-0.385798	-0.281378	-1.30833
248	4	4	5	18	0	6	4	3.6	-0.446781	-0.111482	-0.393132	-0.951396
249	10.5	5	18	19	0	14	4	3.8	2.08005	0.437149	2.51249	5.02969
250	5	4	9	18	1	16	1	3.2	-0.0580376	-0.111482	0.500905	0.331385
251	4.5	4	4.5	18	0	21	11	5.2	-0.252409	-0.111482	-0.504887	-0.868778
252	5	4.5	5	19	0	10	7	4.2	-0.0580376	0.162833	-0.393132	-0.288337
253	8	3	10.5	18	0	8	6	2.8	1.10819	-0.660113	0.836168	1.28425
254	3.5	3	5	19	1	11	8	3	-0.641153	-0.660113	-0.393132	-1.6944
255	6.5	4	9	26	1	26	9	4.2	0.525078	-0.111482	0.500905	0.9145
256	7	6	9.5	18	0	3	1	3.2	0.71945	0.98578	0.612659	2.31789
257	6.5	4	9	18	0	13	13	4.2	0.525078	-0.111482	0.500905	0.9145
258	8	5	11	18	1	35	14	6	1.10819	0.437149	0.947923	2.49326
259	6	5.5	8	18	1	7	10	4.2	0.330706	0.711464	0.277395	1.31957
260	8	5	10.5	18	1	14	7	2.8	1.10819	0.437149	0.836168	2.38151
261	5.5	5.5	8.5	19	1	4	11	1	0.136334	0.711464	0.38915	1.23695
262	9.5	8	14	18	1	28	5	2.6	1.69131	2.08304	1.61845	5.3928
263	4.5	3.5	3	18	0	19	13	4.2	-0.252409	-0.385798	-0.84015	-1.47836
264	7	5.5	8	19	0	33	13	4.2	0.71945	0.711464	0.277395	1.70831
265	8	7	9	18	0	17	10	4.8	1.10819	1.53441	0.500905	3.14351
266	9.5	8	13	17.9844	2	24	15	6	1.69131	2.08304	1.39494	5.16929
267	3	3	4	18	0	27	10	4.4	-0.835525	-0.660113	-0.616641	-2.11228
268	4.5	4.5	8	18	1	11	10	4.2	-0.252409	0.162833	0.277395	0.187819
269	3	3	2	18	0	31	13	3.8	-0.835525	-0.660113	-1.06366	-2.5593
270	5	5	7	18	0	18	6	4	-0.0580376	0.437149	0.0538862	0.432997
271	4.5	4.5	7.5	18	0	13	5	5	-0.252409	0.162833	0.165641	0.0760646
272	2.5	2.5	2	19	0	14	5	4	-1.0299	-0.934429	-1.06366	-3.02799
273	3.5	3	3.5	19	0	44	12	4	-0.641153	-0.660113	-0.728396	-2.02966
274	2	2	1	18	0	19	8	4.6	-1.22427	-1.20874	-1.28717	-3.72018
275	3.5	3.5	4	18	1	16	4	3.4	-0.641153	-0.385798	-0.616641	-1.64359
276	4	4	3.5	18	0	39	6	3	-0.446781	-0.111482	-0.728396	-1.28666
277	5	4.5	7	18	0	6	3	2.4	-0.0580376	0.162833	0.0538862	0.158682
278	1.5	1.5	0.5	18	0	26	16	3.6	-1.41864	-1.48306	-1.39892	-4.30062
279	8	7	12.5	19	0	9	10	4	1.10819	1.53441	1.28319	3.92579
280	2	1	1.5	18	0	22	13	4.2	-1.22427	-1.75738	-1.17541	-4.15706
281	2	2	4	18	1	31	9	4.2	-1.22427	-1.20874	-0.616641	-3.04965
282	7.5	6	7.5	19	1	6	6	4.8	0.913822	0.98578	0.165641	2.06524
283	5.5	5.5	9	18	0	25	5	4.4	0.136334	0.711464	0.500905	1.3487
284	6.5	5.5	8.5	18	0	21	8	5.4	0.525078	0.711464	0.38915	1.62569
285	4.5	4	3.5	18	1	15	11	6	-0.252409	-0.111482	-0.728396	-1.09229
286	6	5	8	19	1	18	15	4.6	0.330706	0.437149	0.277395	1.04525
287	4.5	4	5	19	1	17	11	3.8	-0.252409	-0.111482	-0.393132	-0.757024
288	4.5	4.5	7	18	1	21	13	2.8	-0.252409	0.162833	0.0538862	-0.03569
289	7	6.5	10	18	1	5	8	3.6	0.71945	1.2601	0.724414	2.70396
290	5	5	7	20	1	19	4	3.4	-0.0580376	0.437149	0.0538862	0.432997
291	2	2	2.5	19	1	13	8	3.6	-1.22427	-1.20874	-0.951905	-3.38492
292	3.5	3	4.5	19	1	18.38	12	3.6	-0.641153	-0.660113	-0.504887	-1.80615
293	6.5	6.5	10.5	19	1	31	16	2.8	0.525078	1.2601	0.836168	2.62134
294	6	4.5	8.5	19	0	10	2	3.4	0.330706	0.162833	0.38915	0.882689
295	5.5	4.5	7	20	1	36	10	6	0.136334	0.162833	0.0538862	0.353054
296	2.5	2.5	3	18	0	15	7	3.8	-1.0299	-0.934429	-0.84015	-2.80448
297	4.5	4.5	4.5	19	1	11	7	4	-0.252409	0.162833	-0.504887	-0.594463
298	4.5	4.5	6.5	19	1	9	8	4.6	-0.252409	0.162833	-0.0578683	-0.147445
299	7.5	5.5	10	18	1	10	9	3.6	0.913822	0.711464	0.724414	2.3497
300	5	4.5	7.5	18	1	11	3	3.6	-0.0580376	0.162833	0.165641	0.270436
301	4.5	4	7	18	1	28	13	4	-0.252409	-0.111482	0.0538862	-0.310006
302	6	6	8.5	19	1	45.8272	9.00002	5.2	0.330706	0.98578	0.38915	1.70564
303	5.5	5	6	18	0	21	7	2.4	0.136334	0.437149	-0.169623	0.40386
304	4	3.5	7	18	0	12	4	4.4	-0.446781	-0.385798	0.0538862	-0.778693
305	5	4.5	6	18	0	7	3	4.4	-0.0580376	0.162833	-0.169623	-0.0648274
306	7	6.5	11.5	18	0	24	12	4.4	0.71945	1.2601	1.05968	3.03922
307	7	5.5	7	18	0	19	16	4	0.71945	0.711464	0.0538862	1.4848
308	5.76951	4.90245	7.36507	18.6891	2	16	8	3.8	0.241103	0.383627	0.135483	0.760213
309	7.5	5.5	8.5	18	0	21	9	5.6	0.913822	0.711464	0.38915	2.01444
310	3.5	3	2.5	19	0	15	13	4.6	-0.641153	-0.660113	-0.951905	-2.25317
311	6	5	6.5	18	0	7	5	3.6	0.330706	0.437149	-0.0578683	0.709986
312	3.5	3.5	4.5	19	0	11	5	2.8	-0.641153	-0.385798	-0.504887	-1.53184
313	3	3	4	18	0	13	8	4.2	-0.835525	-0.660113	-0.616641	-2.11228
314	4.5	3.5	6.5	18	0	28	12	3.8	-0.252409	-0.385798	-0.0578683	-0.696076
315	3.5	3.5	3	18	0	8	6	3.6	-0.641153	-0.385798	-0.84015	-1.8671
316	3	2	2	19	0	16	14	2.4	-0.835525	-1.20874	-1.06366	-3.10793
317	8	5	8	18	0	12	5	4.2	1.10819	0.437149	0.277395	1.82274
318	6	4	7	18	0	14	2	3.8	0.330706	-0.111482	0.0538862	0.27311
319	13.5	8.5	26	18	0	14	12	5	3.24628	2.35736	4.30056	9.9042
320	1.5	1.5	1	19.0109	2	22	6	4.2	-1.41864	-1.48306	-1.28717	-4.18887
321	3	2.5	3.5	18	1	13	14	3.6	-0.835525	-0.934429	-0.728396	-2.49835
322	4.5	3	5.5	18	0	18	11	4.8	-0.252409	-0.660113	-0.281378	-1.1939
323	5	4.5	4.5	20	1	36	17	3.6	-0.0580376	0.162833	-0.504887	-0.400091
324	6	5.5	8.5	18	0	11	12	3.4	0.330706	0.711464	0.38915	1.43132
325	8	6.5	10.5	18	0	32	5	4.6	1.10819	1.2601	0.836168	3.20446
326	7.5	5	11	18	0	29	13	4.8	0.913822	0.437149	0.947923	2.29889
327	4	4	5.5	18	0	13	1	3.8	-0.446781	-0.111482	-0.281378	-0.839641
328	3.5	3	4.5	18	0	18	4	4.8	-0.641153	-0.660113	-0.504887	-1.80615
329	7	5	9.5	19	1	20	12	4	0.71945	0.437149	0.612659	1.76926
330	4	4	6	19	1	26	13	4.4	-0.446781	-0.111482	-0.169623	-0.727886
331	2.5	2	1	18	1	30	13	4.2	-1.0299	-1.20874	-1.28717	-3.52581
332	7.5	5.5	10	19	1	18	7	5	0.913822	0.711464	0.724414	2.3497
333	3.5	3	5.5	18	1	11	10	3.8	-0.641153	-0.660113	-0.281378	-1.58264
334	6.5	6.5	9.5	18	1	10	11	4.4	0.525078	1.2601	0.612659	2.39783
335	6.5	6	9	18	1	23	15	4.2	0.525078	0.98578	0.500905	2.01176
336	12	8	19.5	18	1	24	13	4.4	2.66317	2.08304	2.84775	7.59396
337	6.5	6	10.5	18	1	12	6	3.4	0.525078	0.98578	0.836168	2.34703
338	9	7.5	16.5	18	1	27	12	4	1.49694	1.80873	2.17722	5.48289
339	2.5	2.5	2	18	1	30	11	4	-1.0299	-0.934429	-1.06366	-3.02799
340	3.5	3.5	2.5	19	0	10	8	4.4	-0.641153	-0.385798	-0.951905	-1.97886
341	8.5	6	10.5	18	0	25	8	3.8	1.30257	0.98578	0.836168	3.12451
342	11	6.5	15.5	18	0	10	12	5.2	2.27442	1.2601	1.95371	5.48823
343	4.5	3.5	4.5	18	1	20	7	4.2	-0.252409	-0.385798	-0.504887	-1.14309
344	5	4.5	8.5	18	1	33	11	3.6	-0.0580376	0.162833	0.38915	0.493946
345	3	3	2.5	18	0	6	9	3.6	-0.835525	-0.660113	-0.951905	-2.44754
346	6	5.5	11	19	1	20	11	4.4	0.330706	0.711464	0.947923	1.99009
347	3.5	1.5	4	18	0	9	5	4.4	-0.641153	-1.48306	-0.616641	-2.74085
348	3.5	3	4	18	0	6	4	4	-0.641153	-0.660113	-0.616641	-1.91791
349	3	3	2.5	18	0	13	5	3.8	-0.835525	-0.660113	-0.951905	-2.44754
350	2.5	2.5	1.5	19	0	14	5	4.8	-1.0299	-0.934429	-1.17541	-3.13974
351	5	5	7	18	1	25	5	4.4	-0.0580376	0.437149	0.0538862	0.432997
352	6	5	8	18	1	9	5	4	0.330706	0.437149	0.277395	1.04525
353	3.5	3	4.5	18	1	9	8	4	-0.641153	-0.660113	-0.504887	-1.80615
354	4	4	4.5	18	1	6	8	3.8	-0.446781	-0.111482	-0.504887	-1.06315
355	13	9	21	18	1	25	13	4.4	3.05191	2.63167	3.18301	8.8666
356	6	5.5	6.5	18	1	9	12	4.2	0.330706	0.711464	-0.0578683	0.984302
357	6.5	5.5	9	18	1	8	8	4.6	0.525078	0.711464	0.500905	1.73745
358	5	4.5	5	18	1	25	9	4	-0.0580376	0.162833	-0.393132	-0.288337
359	7	5.5	10	19	1	1	2	4	0.71945	0.711464	0.724414	2.15533
360	6	5	8	19.1198	2	5	6	3.8	0.330706	0.437149	0.277395	1.04525
361	3	2	4	20	0	9	8	3.8	-0.835525	-1.20874	-0.616641	-2.66091
362	4	4	4.5	18	0	35	12	5	-0.446781	-0.111482	-0.504887	-1.06315
363	3	3	2.5	19	0	16	7	4.4	-0.835525	-0.660113	-0.951905	-2.44754
364	3.5	3	3	18	0	21	7	3.6	-0.641153	-0.660113	-0.84015	-2.14142
365	3.5	3	2	18	0	25	4	4	-0.641153	-0.660113	-1.06366	-2.36493
366	4	3.5	5	18	0	12	8	3.2	-0.446781	-0.385798	-0.393132	-1.22571
367	6.5	6	9	18	1	12	10	3.4	0.525078	0.98578	0.500905	2.01176
368	5	3.5	4	18	1	16	1	4.2	-0.0580376	-0.385798	-0.616641	-1.06048
369	5	4.5	8	18	1	14	8.00001	2.6	-0.0580376	0.162833	0.277395	0.382191
370	9	3	16.5	18	1	12	10	3.8	1.49694	-0.660113	2.17722	3.01405
371	3.5	3	2.5	18	1	13	6	5	-0.641153	-0.660113	-0.951905	-2.25317
372	3.5	3.5	3.5	18	1	10	5	3.8	-0.641153	-0.385798	-0.728396	-1.75535
373	8.5	6	13.5	18	1	24.2101	13	5	1.30257	0.98578	1.5067	3.79504
374	4.5	4	4.5	24	1	15	12	3.8	-0.252409	-0.111482	-0.504887	-0.868778
375	10.5	8.5	16	20	1	24	18	4.4	2.08005	2.35736	2.06547	6.50288
376	3	2.5	4	18	0	16	7	5.8	-0.835525	-0.934429	-0.616641	-2.38659
377	6	6	6	18	0	30	9	5.2	0.330706	0.98578	-0.169623	1.14686
378	8.5	6	12	18	0	26	14	4.2	1.30257	0.98578	1.17143	3.45978
379	7.5	5.5	10	18	0	32	11	4.8	0.913822	0.711464	0.724414	2.3497
380	5.5	4.5	5	18	0	25	8	4.2	0.136334	0.162833	-0.393132	-0.0939647
381	3	2.5	3	18	0	27	7	4.2	-0.835525	-0.934429	-0.84015	-2.6101
382	3.5	3.5	6	18	0	31	9	4.4	-0.641153	-0.385798	-0.169623	-1.19657
383	2.5	2.5	4.5	18	0	17	6	5	-1.0299	-0.934429	-0.504887	-2.46921
384	4.5	4	6.5	19	0	18	7	3.8	-0.252409	-0.111482	-0.0578683	-0.42176
385	3.5	2.5	2.5	18	1	13	6	3.8	-0.641153	-0.934429	-0.951905	-2.52749
386	5.5	4.5	8	18	0	22	9	3.8	0.136334	0.162833	0.277395	0.576563
387	6.5	4	10	18	1	17	10	4.2	0.525078	-0.111482	0.724414	1.13801
388	3.5	3.5	4	19	1	7	7	4.8	-0.641153	-0.385798	-0.616641	-1.64359
389	2	2	2	18	0	5	5	2.8	-1.22427	-1.20874	-1.06366	-3.49667
390	5	4.5	7	18	1	21.7562	6	4.8	-0.0580376	0.162833	0.0538862	0.158682
391	3	2.5	2	18	1	8	6	2.6	-0.835525	-0.934429	-1.06366	-2.83361
392	2	2	0.5	18.5882	2	14	7	4.6	-1.22427	-1.20874	-1.39892	-3.83194
393	3.5	2.5	2.5	18	1	8	5	2.8	-0.641153	-0.934429	-0.951905	-2.52749
394	4.5	3.5	6	18	1	4	7	3.8	-0.252409	-0.385798	-0.169623	-0.80783
395	4.48466	3.79992	5.56115	19.5383	2	15	7	4	-0.258372	-0.221251	-0.26771	-0.747333
396	5	3	4.5	19	1	36	10	5.2	-0.0580376	-0.660113	-0.504887	-1.22304
397	3.5	3	2	19	0	22	9	5	-0.641153	-0.660113	-1.06366	-2.36493
398	3.5	3.5	4	18	0	12	11	4.2	-0.641153	-0.385798	-0.616641	-1.64359
399	3	3	3.5	18	0	23	9	3.8	-0.835525	-0.660113	-0.728396	-2.22403
400	4	3	3.5	18	0	24	11	4.6	-0.446781	-0.660113	-0.728396	-1.83529
401	4.5	3.5	6	19	1	19	9	3.8	-0.252409	-0.385798	-0.169623	-0.80783
402	10.5	8	15.5	18	1	17	13	4.2	2.08005	2.08304	1.95371	6.11681
403	10	7.5	14	18	1	44	15	5.6	1.88568	1.80873	1.61845	5.31286
404	3.5	3.5	4	20	1	5	7	1.6	-0.641153	-0.385798	-0.616641	-1.64359
405	2	2	2	18	1	7	3	1.4	-1.22427	-1.20874	-1.06366	-3.49667
406	2.5	2	2	19	1	30	9	5	-1.0299	-1.20874	-1.06366	-3.3023
407	4.5	4.5	6	18	0	12	6	4	-0.252409	0.162833	-0.169623	-0.259199
408	4.5	4.5	5.5	18	0	20	11	3.4	-0.252409	0.162833	-0.281378	-0.370954
409	6	5.5	8.5	18	0	12	4	3.8	0.330706	0.711464	0.38915	1.43132
410	3	2.5	2	18	0	14	13	4.2	-0.835525	-0.934429	-1.06366	-2.83361
411	4	3	3.5	19	0	16	7	4.2	-0.446781	-0.660113	-0.728396	-1.83529
412	7	4.5	9.5	18	0	20	10	4.6	0.71945	0.162833	0.612659	1.49494
413	5	5	6.5	18	0	33	7	4	-0.0580376	0.437149	-0.0578683	0.321243
414	6.5	3.5	8.5	19	0	13	3	3.8	0.525078	-0.385798	0.38915	0.52843
415	4.5	4	4.5	18	0	48	13	4.8	-0.252409	-0.111482	-0.504887	-0.868778
416	9	5.5	13.5	18	0	5	7	4.2	1.49694	0.711464	1.5067	3.7151
417	8.5	6.5	14	18	0	30	12	4.2	1.30257	1.2601	1.61845	4.18111
418	2.5	2.5	1.5	19	1	10	3	4.2	-1.0299	-0.934429	-1.17541	-3.13974
419	4.5	4.5	5.5	19	1	12	9	5.2	-0.252409	0.162833	-0.281378	-0.370954
420	4	4	5.5	18	1	14	6	3.6	-0.446781	-0.111482	-0.281378	-0.839641
421	5.5	5	6.5	18	0	8	10	4.4	0.136334	0.437149	-0.0578683	0.515615
422	3	3	3.5	18	0	12	5	3.6	-0.835525	-0.660113	-0.728396	-2.22403
423	7	6	10	18	0	6	2	3.8	0.71945	0.98578	0.724414	2.42964
424	6	6	6.5	18	0	12	6	5.4	0.330706	0.98578	-0.0578683	1.25862
425	7.5	6.5	9.5	18	1	40	17	4.6	0.913822	1.2601	0.612659	2.78658
426	8	4.5	10.5	18	1	26	15	3.8	1.10819	0.162833	0.836168	2.10719
427	3	2.5	3.5	19	1	16	9	4	-0.835525	-0.934429	-0.728396	-2.49835
428	2.5	2.5	1.5	18	0	11	0	3.8	-1.0299	-0.934429	-1.17541	-3.13974
429	6.5	5	10	18	1	14	11	4.2	0.525078	0.437149	0.724414	1.68664
430	4	2.5	3.5	18	0	18	9	3	-0.446781	-0.934429	-0.728396	-2.10961
431	7	4.5	8.5	18	0	20	12	4.4	0.71945	0.162833	0.38915	1.27143
432	3	3	3.5	18	0	24	16	3.8	-0.835525	-0.660113	-0.728396	-2.22403
433	5	3.5	5.5	18	0	14.0584	16	3	-0.0580376	-0.385798	-0.281378	-0.725213
434	3.5	3.5	6	18	0	10	4	3.6	-0.641153	-0.385798	-0.169623	-1.19657
435	3.5	3	4	18	0	9	7	3.8	-0.641153	-0.660113	-0.616641	-1.91791
436	3	3	5.5	19	0	28	13	4.6	-0.835525	-0.660113	-0.281378	-1.77702
437	6	6	6	18	0	16	3	4.2	0.330706	0.98578	-0.169623	1.14686
438	4.5	4	6.5	19	1	14	7	4.2	-0.252409	-0.111482	-0.0578683	-0.42176
439	2.5	2.5	2	18	1	7	3	3	-1.0299	-0.934429	-1.06366	-3.02799
440	3	3	4	18	0	17	10	3.8	-0.835525	-0.660113	-0.616641	-2.11228
441	7.5	6	11	18	0	37	16	5.2	0.913822	0.98578	0.947923	2.84752
442	4	4	5.5	19	0	20	13	4.2	-0.446781	-0.111482	-0.281378	-0.839641
443	6	4.5	4.5	19	0	26	14	5	0.330706	0.162833	-0.504887	-0.0113475
444	7	6	10	18	0	4	6	3.6	0.71945	0.98578	0.724414	2.42964
445	3	2.5	3	18	1	9	5	3.4	-0.835525	-0.934429	-0.84015	-2.6101
446	6	5.5	7.5	18	0	7	10	4	0.330706	0.711464	0.165641	1.20781
447	4	3.5	5.5	18	0	10	0	2.8	-0.446781	-0.385798	-0.281378	-1.11396
448	8	5.5	8.5	18	0	19	11	3.6	1.10819	0.711464	0.38915	2.20881
449	3	3	2	18	0	20	10	4.6	-0.835525	-0.660113	-1.06366	-2.5593
450	7.5	5.5	14.5	19	1	11	9	4	0.913822	0.711464	1.7302	3.35549
451	6.5	6	10	18	1	6	7	3.8	0.525078	0.98578	0.724414	2.23527
452	8	7	14	19	1	8	13	4.6	1.10819	1.53441	1.61845	4.26105
453	8.5	6.5	14.5	18	1	33	13	4.8	1.30257	1.2601	1.7302	4.29287
454	1	1	0.5	19	1	34	19	3.8	-1.61301	-1.75738	-1.39892	-4.76931
455	8	4.5	11.5	18	0	1.24555	5	1.2	1.10819	0.162833	1.05968	2.3307
456	4	3.5	4.5	18	0	24	12	4.8	-0.446781	-0.385798	-0.504887	-1.33747
457	7	6	12	18	1	31	14	4.4	0.71945	0.98578	1.17143	2.87666
458	18	8.5	35.5	18	0	3	12	4.4	4.99563	2.35736	6.4239	13.7769
459	2	2	3	18	0	17	6	4.6	-1.22427	-1.20874	-0.84015	-3.27316
460	3.5	2.5	2.5	18	0	5	4	4.2	-0.641153	-0.934429	-0.951905	-2.52749
461	8	7	13	18	1	10	9	4.4	1.10819	1.53441	1.39494	4.03755
462	6	4.5	7	18	0	29	16	3.4	0.330706	0.162833	0.0538862	0.547425
463	11	5	13.5	18	0	24	9	4.4	2.27442	0.437149	1.5067	4.21827
464	5	4.5	7	18	1	24	7	4.8	-0.0580376	0.162833	0.0538862	0.158682
465	6	5.5	7.5	18	1	19	10	4	0.330706	0.711464	0.165641	1.20781
466	3	3	4	18	1	22	10	6	-0.835525	-0.660113	-0.616641	-2.11228
467	2	1.5	3	19	0	25	14	4.2	-1.22427	-1.48306	-0.84015	-3.54748
468	1	1	2	18	1	16	7	4	-1.61301	-1.75738	-1.06366	-4.43405
469	4.5	4	5.5	19	1	19	14	3.8	-0.252409	-0.111482	-0.281378	-0.645269
470	5	4	4	18	0	21	13	4.4	-0.0580376	-0.111482	-0.616641	-0.786161
471	1	1	0.5	19	1	20	12	3.4	-1.61301	-1.75738	-1.39892	-4.76931
472	4	3	3	18	1	12	5	4	-0.446781	-0.660113	-0.84015	-1.94704
473	3.5	3	5	19	1	17	11	4.8	-0.641153	-0.660113	-0.393132	-1.6944
474	3.5	3.5	4.5	20	1	23	10	4.8	-0.641153	-0.385798	-0.504887	-1.53184
475	9.5	8	13	20	1	30	14	5.2	1.69131	2.08304	1.39494	5.16929
476	7	6.5	11	19	0	6	3	3.8	0.71945	1.2601	0.947923	2.92747
477	2.5	2.5	3.5	21	0	11	7	3.44952	-1.0299	-0.934429	-0.728396	-2.69272
478	5	5	8.5	22	1	23	16	4.21027	-0.0580376	0.437149	0.38915	0.768261
479	2	2	1.5	18	0	24	5	4.31669	-1.22427	-1.20874	-1.17541	-3.60843
480	5.5	4.5	8.5	19	0	28	12	4	0.136334	0.162833	0.38915	0.688317
481	4.5	3.5	6.5	21	0	9	3	3.4	-0.252409	-0.385798	-0.0578683	-0.696076
482	12	8	17	21	0	44	19	5.4	2.66317	2.08304	2.28898	7.03519
483	4.5	4	6	24	1	19	13	4.2	-0.252409	-0.111482	-0.169623	-0.533515
484	3	3	5.5	21	1	28	14	4.4	-0.835525	-0.660113	-0.281378	-1.77702
485	6.5	5	10	19	0	19	10	5	0.525078	0.437149	0.724414	1.68664
486	6	3.5	6	24	0	27	1	4.4	0.330706	-0.385798	-0.169623	-0.224715
487	2	2	2	19	1	24	14	4.6	-1.22427	-1.20874	-1.06366	-3.49667
488	3	3	4.5	19	1	13	10	3.8	-0.835525	-0.660113	-0.504887	-2.00052
489	5	4.5	7	20	1	8	7	5.2	-0.0580376	0.162833	0.0538862	0.158682
490	5.5	5	7.5	20	1	17	13	4.8	0.136334	0.437149	0.165641	0.739124
491	2.5	2.5	3	19	1	5	3	4.8	-1.0299	-0.934429	-0.84015	-2.80448
492	3	3	3.5	20	0	25	9	4.6	-0.835525	-0.660113	-0.728396	-2.22403
493	6	4.5	5.5	20	0	14	3	4.6	0.330706	0.162833	-0.281378	0.212162
494	2.5	2	3	19	1	12	15	4	-1.0299	-1.20874	-0.84015	-3.07879
495	5.5	5	6.5	19	0	22	13	3.8	0.136334	0.437149	-0.0578683	0.515615
496	9.5	7	15.5	19	0	27	18	4.4	1.69131	1.53441	1.95371	5.17943
497	4.5	4	6	21	1	30	7	4.6	-0.252409	-0.111482	-0.169623	-0.533515
498	5.5	4.5	5.5	19	0	14	11	3.4	0.136334	0.162833	-0.281378	0.0177899
499	5.5	5	9	20	1	13	4	4.2	0.136334	0.437149	0.500905	1.07439
500	9	6	12.5	22	1	23	11	4.2	1.49694	0.98578	1.28319	3.7659
501	2.5	1.5	2	20	0	19	8	4	-1.0299	-1.48306	-1.06366	-3.57662
502	3	3	3	20	1	13	4	3.6	-0.835525	-0.660113	-0.84015	-2.33579
503	7.5	6	8.5	20	1	21	12	3.2	0.913822	0.98578	0.38915	2.28875
504	5	4	7.5	20	0	14	4	4.4	-0.0580376	-0.111482	0.165641	-0.00387911
505	5.5	4.5	7.5	19	1	34	13	4.8	0.136334	0.162833	0.165641	0.464808
506	2.5	2.5	1	19	0	16	10	3.4	-1.0299	-0.934429	-1.28717	-3.25149
507	7.5	6	10	22	1	30	11	4.4	0.913822	0.98578	0.724414	2.62401
508	12	8.5	19	22	0	24	4	4.2	2.66317	2.35736	2.736	7.75652
509	4	3	5	23	0	10	2	3.6	-0.446781	-0.660113	-0.393132	-1.50003
510	1.5	1	1.5	19	0	27	10	4	-1.41864	-1.75738	-1.17541	-4.35143
511	2	1	2	20	0	34	11	5.2	-1.22427	-1.75738	-1.06366	-4.0453
512	5	4.5	4.5	20	1	23	16	5.4	-0.0580376	0.162833	-0.504887	-0.400091
513	2	1.5	1.5	20	0	22	10	4.2	-1.22427	-1.48306	-1.17541	-3.88274
514	3	2.5	5	21	0	38	12	4.8	-0.835525	-0.934429	-0.393132	-2.16309
515	2	2	3	19	0	18	11	5	-1.22427	-1.20874	-0.84015	-3.27316
516	2	2	3	19.5495	1	20	12	4.6	-1.22427	-1.20874	-0.84015	-3.27316
517	2.5	2.5	3.5	20	1	18	7	4	-1.0299	-0.934429	-0.728396	-2.69272
518	4.2661	3.65074	5.08135	19	1	11	4	3.8	-0.343338	-0.303098	-0.37495	-1.02139
519	6.5	5.5	7.5	19	1	25	11	5	0.525078	0.711464	0.165641	1.40218
520	2.5	2.5	3	20	1	16	3	4.2	-1.0299	-0.934429	-0.84015	-2.80448
521	3.5	2.5	5.5	20	1	30	14	4.4	-0.641153	-0.934429	-0.281378	-1.85696
522	4.5	3.5	6	19	1	6	5	3.2	-0.252409	-0.385798	-0.169623	-0.80783
523	8.5	6.5	13	19	1	20	18	4.2	1.30257	1.2601	1.39494	3.9576
524	2	2	2.5	20	1	15	10	4	-1.22427	-1.20874	-0.951905	-3.38492
525	4	3.5	4	20	0	17	8	3.6	-0.446781	-0.385798	-0.616641	-1.44922
526	3.5	3	5	19	1	7	7	4	-0.641153	-0.660113	-0.393132	-1.6944
527	4.5	4	7.5	20	0	28	10	5	-0.252409	-0.111482	0.165641	-0.198251
528	2	2	1.5	20	1	14	0	4.2	-1.22427	-1.20874	-1.17541	-3.60843
529	4	4	4	19	1	33	9	4.4	-0.446781	-0.111482	-0.616641	-1.1749
530	5.5	5	8.5	20	1	11	11	3.4	0.136334	0.437149	0.38915	0.962633
531	4	3	4.5	19	0	26	12	4.4	-0.446781	-0.660113	-0.504887	-1.61178
532	2.5	2	2.5	19	0	14	12	4.6	-1.0299	-1.20874	-0.951905	-3.19055
533	8	7.5	14	19	0	14	6	5	1.10819	1.80873	1.61845	4.53537
534	4	3	5.5	21	1	25	9	3.6	-0.446781	-0.660113	-0.281378	-1.38827
535	6	4	7	20	1	29	12	3.8	0.330706	-0.111482	0.0538862	0.27311
536	5.5	4.5	6	20	1	23	9	4.4	0.136334	0.162833	-0.169623	0.129544
537	4.5	4	3.5	19	1	12	2	4	-0.252409	-0.111482	-0.728396	-1.09229
538	3	3	4.5	20	1	19	3	3.4	-0.835525	-0.660113	-0.504887	-2.00052
539	1	1	1	20	1	24	11	3.8	-1.61301	-1.75738	-1.28717	-4.65756
540	5.5	4	8	20	1	14	9	3.4	0.136334	-0.111482	0.277395	0.302247
541	1	1	2	24	1	25	2	1.6	-1.61301	-1.75738	-1.06366	-4.43405
542	2.5	2.5	3	22	1	8	6	3.2	-1.0299	-0.934429	-0.84015	-2.80448
543	1.5	1.5	1	19	0	36	14	5	-1.41864	-1.48306	-1.28717	-4.18887
544	7	5	10	22	0	19	8	4.4	0.71945	0.437149	0.724414	1.88101
545	6	3	9.5	19	1	23	20	4.2	0.330706	-0.660113	0.612659	0.283252
546	3.5	2.5	4.5	19	1	7	3	3.2	-0.641153	-0.934429	-0.504887	-2.08047
547	5	3.5	6.5	19	1	8	9	3.6	-0.0580376	-0.385798	-0.0578683	-0.501704
548	3	2.5	4	19	0	10	8	4.2	-0.835525	-0.934429	-0.616641	-2.38659
549	2.5	2	2	20	1	3	0	4.8	-1.0299	-1.20874	-1.06366	-3.3023
550	5	3.5	7	20	0	18	10	3.6	-0.0580376	-0.385798	0.0538862	-0.389949
551	1.5	1.5	2	22	1	18	9	4.2	-1.41864	-1.48306	-1.06366	-3.96536
552	3.13514	2.98931	3.22599	20	0	5	5	4.6	-0.782991	-0.665976	-0.789639	-2.23861
553	4	3.5	7	21	1	23	19	3.6	-0.446781	-0.385798	0.0538862	-0.778693
554	4.5	4	4	22	1	24	12	4	-0.252409	-0.111482	-0.616641	-0.980533
555	5	4.5	5.5	19.2191	2	18	17	5.4	-0.0580376	0.162833	-0.281378	-0.176582
556	4.5	4	7.5	20	1	6	2	3.8	-0.252409	-0.111482	0.165641	-0.198251
557	2.5	2.5	2.5	20	1	17	6	4.2	-1.0299	-0.934429	-0.951905	-2.91623
558	6	3.5	8	21	0	19	7	3.6	0.330706	-0.385798	0.277395	0.222304
559	4.5	4	4	20	1	12	3	5.2	-0.252409	-0.111482	-0.616641	-0.980533
560	6.5	6	10	21	0	41	6	3	0.525078	0.98578	0.724414	2.23527
561	1.5	1	1	19	1	14	13	3.8	-1.41864	-1.75738	-1.28717	-4.46318
562	5.5	5	7	20	1	16	11	5	0.136334	0.437149	0.0538862	0.627369
563	1	1	1	19	1	9	9	3	-1.61301	-1.75738	-1.28717	-4.65756
564	5	4	5.5	20	1	9	2	3.6	-0.0580376	-0.111482	-0.281378	-0.450897
565	2.5	2.5	2.5	22	1	16	9	3.2	-1.0299	-0.934429	-0.951905	-2.91623
566	2	2	2	19	1	26	8	4.2	-1.22427	-1.20874	-1.06366	-3.49667
567	7	6.5	10	21	1	28	15	4.6	0.71945	1.2601	0.724414	2.70396
568	5	4	6.5	22	1	5	6	4.8	-0.0580376	-0.111482	-0.0578683	-0.227388
569	2	2	1	19	1	27	6	3.6	-1.22427	-1.20874	-1.28717	-3.72018
570	7.5	6	12	19	1	16	5	4.2	0.913822	0.98578	1.17143	3.07103
571	4	4	6	21	0	17	5	4.4	-0.446781	-0.111482	-0.169623	-0.727886
572	2	1.5	2.5	19	0	18	3	4.8	-1.22427	-1.48306	-0.951905	-3.65923
573	8.5	6	12.5	21	0	27	5	4.4	1.30257	0.98578	1.28319	3.57153
574	1	1	0	18.9772	2	27	14	4.6	-1.61301	-1.75738	-1.51068	-4.88107
575	4.5	3.5	6	21	0	39	7	4.6	-0.252409	-0.385798	-0.169623	-0.80783
576	6.5	4.5	9	20	1	10	6	4.8	0.525078	0.162833	0.500905	1.18882
577	1	1	0	19.1812	2	9.46093	7	3.4	-1.61301	-1.75738	-1.51068	-4.88107
578	6	5.5	7.5	20	1	11	8	3.6	0.330706	0.711464	0.165641	1.20781
579	5	3.5	5.5	21	1	15	14	4.4	-0.0580376	-0.385798	-0.281378	-0.725213
580	5.5	4.5	8	21	0	12	7	3.2	0.136334	0.162833	0.277395	0.576563
581	5	4	6	20	1	28	3	4	-0.0580376	-0.111482	-0.169623	-0.339143
582	3	2.5	5	20	1	7	16	4.6	-0.835525	-0.934429	-0.393132	-2.16309
583	1	1	0.5	19	0	27	12	1.2	-1.61301	-1.75738	-1.39892	-4.76931
584	1	1	0	19	1	23	5	5	-1.61301	-1.75738	-1.51068	-4.88107
585	6	4.5	7	19	0	27	8	4.2	0.330706	0.162833	0.0538862	0.547425
586	2.5	2.5	2.5	18	1	21	7	3.6	-1.0299	-0.934429	-0.951905	-2.91623
587	7.5	5	9	18	0	14	3	3.2	0.913822	0.437149	0.500905	1.85187
588	6	6	7	19	1	21	7	3.8	0.330706	0.98578	0.0538862	1.37037
589	5	4	5.5	20	0	21	13	3.8	-0.0580376	-0.111482	-0.281378	-0.450897
590	5.53188	4.68406	7.36771	20	1	12	12	3.6	0.148729	0.263814	0.136072	0.548615
591	3.5	3.5	5.5	18	1	20	9	3.4	-0.641153	-0.385798	-0.281378	-1.30833
592	5	4.5	6.5	18	1	35	10	3.6	-0.0580376	0.162833	-0.0578683	0.0469272
593	4.5	3.5	4.5	19	0	16	13	3.8	-0.252409	-0.385798	-0.504887	-1.14309
594	4	3	5.5	19	0	17	9	3.6	-0.446781	-0.660113	-0.281378	-1.38827
595	8.5	6.5	11	19	1	4	5	3.2	1.30257	1.2601	0.947923	3.51058
596	3.5	3	4	18	0	6	2	2.8	-0.641153	-0.660113	-0.616641	-1.91791
597	8.5	8	15.5	19	1	16	12	4.2	1.30257	2.08304	1.95371	5.33932
598	6	5.5	9	19	1	15	9	4.2	0.330706	0.711464	0.500905	1.54307
599	3	3	3.5	19	1	18	8	4.4	-0.835525	-0.660113	-0.728396	-2.22403
600	11	6.5	16	18	1	24	13	5	2.27442	1.2601	2.06547	5.59999
601	10.5	7.5	14	19	0	6	9	3.2	2.08005	1.80873	1.61845	5.50723
602	8	7	12	18	1	15	8	3.2	1.10819	1.53441	1.17143	3.81404
603	1	1	1	18	1	24	4	4	-1.61301	-1.75738	-1.28717	-4.65756
604	1	1	1.5	18	1	8	5	3.4	-1.61301	-1.75738	-1.17541	-4.5458
605	2	1	0	19	0	15	9	4.2	-1.22427	-1.75738	-1.51068	-4.49232
606	3	3	3	19	0	11	4	3.6	-0.835525	-0.660113	-0.84015	-2.33579
607	3.5	2.5	5	18	1	11	6	4.8	-0.641153	-0.934429	-0.393132	-1.96871
608	7	6.5	9.5	20	1	10	13	4.4	0.71945	1.2601	0.612659	2.5922
609	2.5	2.5	3.5	18	1	15	7	4	-1.0299	-0.934429	-0.728396	-2.69272
610	4	3.5	2.5	18	1	16	2	3.8	-0.446781	-0.385798	-0.951905	-1.78448
611	2	1.5	0.5	18	1	23	6	3.6	-1.22427	-1.48306	-1.39892	-4.10625
612	3.5	3.5	4.5	19	1	23	13	3.6	-0.641153	-0.385798	-0.504887	-1.53184
613	1.5	1.5	2.5	19	1	43	16	4.2	-1.41864	-1.48306	-0.951905	-3.85361
614	6.5	5.5	6.5	20	1	13	10	4	0.525078	0.711464	-0.0578683	1.17867
615	6	3.5	6.5	19	1	6	3	3.4	0.330706	-0.385798	-0.0578683	-0.11296
616	3.5	3	4.5	19	1	16	11	4	-0.641153	-0.660113	-0.504887	-1.80615
617	8	6	10	18	1	10	12	3.2	1.10819	0.98578	0.724414	2.81839
618	3.5	2.5	3.5	18	1	17	10	4.2	-0.641153	-0.934429	-0.728396	-2.30398
619	2	1.5	2	19	1	5	1	3.6	-1.22427	-1.48306	-1.06366	-3.77099
620	10	8	14	20	1	16	5	3.8	1.88568	2.08304	1.61845	5.58717
621	6.5	4.5	9	20	1	24	10	4	0.525078	0.162833	0.500905	1.18882
622	3	3	4.5	19	1	12	9	4.2	-0.835525	-0.660113	-0.504887	-2.00052
623	2	2	2	18	1	14	6	2.6	-1.22427	-1.20874	-1.06366	-3.49667
624	6.5	5.5	8.5	19	1	15	2	3.6	0.525078	0.711464	0.38915	1.62569
625	8	6.5	13.5	18	1	12	9	4	1.10819	1.2601	1.5067	3.87498
626	3.5	2.5	4.5	19	1	15	6	3.4	-0.641153	-0.934429	-0.504887	-2.08047
627	4	3.5	7	19	1	26	9	4.6	-0.446781	-0.385798	0.0538862	-0.778693
628	5	4.5	5.5	19	1	11	3	3.4	-0.0580376	0.162833	-0.281378	-0.176582
629	6.5	5	8.5	18.959	1	23	9	3.8	0.525078	0.437149	0.38915	1.35138
630	4	4	5.5	19	1	35	9	4.4	-0.446781	-0.111482	-0.281378	-0.839641
631	2	1.5	2	19	1	23	11	4.8	-1.22427	-1.48306	-1.06366	-3.77099
632	3	2	2	18	0	17	5	4.6	-0.835525	-1.20874	-1.06366	-3.10793
633	2.5	2.5	2.5	19	0	24	8	4.2	-1.0299	-0.934429	-0.951905	-2.91623
634	6.5	5.5	8.5	20	0	8	5	2	0.525078	0.711464	0.38915	1.62569
635	6	4.5	8	19	0	24	10	3.6	0.330706	0.162833	0.277395	0.770935
636	5	4	7	19	1	23	15	4	-0.0580376	-0.111482	0.0538862	-0.115634
637	1.5	1.5	1.5	20	0	17	12	5	-1.41864	-1.48306	-1.17541	-4.07711
638	2.5	2.5	3.5	18	0	14	7	3.6	-1.0299	-0.934429	-0.728396	-2.69272
639	1.5	1.5	1	19	1	18	6	4.6	-1.41864	-1.48306	-1.28717	-4.18887
640	9	7.5	14.5	19	1	7	1	4	1.49694	1.80873	1.7302	5.03587
641	5	2.5	5.5	18	1	11	6	3	-0.0580376	-0.934429	-0.281378	-1.27384
642	5.5	5	7	23	1	19	5	3.6	0.136334	0.437149	0.0538862	0.627369
643	2	2	2.5	18	1	20	11	3.4	-1.22427	-1.20874	-0.951905	-3.38492
644	6	4	6.5	20	1	18	10	4.6	0.330706	-0.111482	-0.0578683	0.161355
645	2	2	0	19	1	8	6	3.2	-1.22427	-1.20874	-1.51068	-3.94369
646	6.5	6	9.5	18	1	43	15	3.8	0.525078	0.98578	0.612659	2.12352
647	3	3	4	18	1	18	12	4.4	-0.835525	-0.660113	-0.616641	-2.11228
648	5	3.5	6.5	19	0	26	8	3.8	-0.0580376	-0.385798	-0.0578683	-0.501704
649	3.5	3.5	3	19	0	10	11	3.6	-0.641153	-0.385798	-0.84015	-1.8671
650	5	5	7	21	1	23	13	4.6	-0.0580376	0.437149	0.0538862	0.432997
651	9	6	11	19	0	26	6	4.2	1.49694	0.98578	0.947923	3.43064
652	5	4.5	8	19	0	24	16	3.8	-0.0580376	0.162833	0.277395	0.382191
653	3.5	4	4	19	1	16	12	3.4	-0.641153	-0.111482	-0.616641	-1.36928
654	3	3	5.5	19	1	24	9	4	-0.835525	-0.660113	-0.281378	-1.77702
655	3.5	3.5	3.5	19	1	13	10	4.2	-0.641153	-0.385798	-0.728396	-1.75535
656	3	2	3	19	1	22	10	3.6	-0.835525	-1.20874	-0.84015	-2.88442
657	5	5.5	6.5	19	1	40	10	5.2	-0.0580376	0.711464	-0.0578683	0.595558
658	5	4.5	6.5	18	1	21	8	5	-0.0580376	0.162833	-0.0578683	0.0469272
659	2	2	1.5	19	1	24	8	4.4	-1.22427	-1.20874	-1.17541	-3.60843
660	2.5	2.5	3	18	1	14	7	3.6	-1.0299	-0.934429	-0.84015	-2.80448
661	3	2.5	2	19	1	10	2	4	-0.835525	-0.934429	-1.06366	-2.83361
662	8.5	8.5	11	18	1	26	15	4.8	1.30257	2.35736	0.947923	4.60785
663	4	3.5	7.5	18	1	10	12	4.6	-0.446781	-0.385798	0.165641	-0.666938
664	9.5	4.5	13.5	19	1	25	14	3.8	1.69131	0.162833	1.5067	3.36084
665	3	3	3	19	1	14	7	5	-0.835525	-0.660113	-0.84015	-2.33579
666	3.11217	2.82386	3.79583	19	1	8	8	2.8	-0.791921	-0.756748	-0.662276	-2.21094
667	1.5	1.5	2.5	18	1	14	16	3.2	-1.41864	-1.48306	-0.951905	-3.85361
668	3	3	3.5	18	1	17	8	3.6	-0.835525	-0.660113	-0.728396	-2.22403
669	6	6	9	18	1	23	12	4.6	0.330706	0.98578	0.500905	1.81739
670	2.5	2	4	19	1	6.58575	20	1	-1.0299	-1.20874	-0.616641	-2.85528
671	3.5	3	5	20	1	5	10	2.8	-0.641153	-0.660113	-0.393132	-1.6944
672	2.5	2.5	3.5	19	0	40	15	4.4	-1.0299	-0.934429	-0.728396	-2.69272
673	2	2	1.5	20	1	14	7	4.4	-1.22427	-1.20874	-1.17541	-3.60843
674	4.5	3.5	5	19	1	15	5	4	-0.252409	-0.385798	-0.393132	-1.03134
675	2.5	2.5	3	18	0	9	4	4.4	-1.0299	-0.934429	-0.84015	-2.80448
676	10	6.5	14	19	0	25	13	4.6	1.88568	1.2601	1.61845	4.76423
677	4	3	5	18	1	12	2	4	-0.446781	-0.660113	-0.393132	-1.50003
678	13.5	8	26	19	1	26	15	4.6	3.24628	2.08304	4.30056	9.62989
679	1	1	1	18	1	12.6631	4	3.4	-1.61301	-1.75738	-1.28717	-4.65756
680	8	7	12	18	1	13	11	3.6	1.10819	1.53441	1.17143	3.81404
681	2.5	2.5	4	18	1	27	15	4.8	-1.0299	-0.934429	-0.616641	-2.58097
682	6	5.5	7.5	18	1	20	10	3.8	0.330706	0.711464	0.165641	1.20781
683	4.5	4	5.5	18	1	17	9	4.6	-0.252409	-0.111482	-0.281378	-0.645269
684	5.5	4	7	19	1	18	5	2.6	0.136334	-0.111482	0.0538862	0.0787381
685	6	5.5	7.5	18	1	11	6	4	0.330706	0.711464	0.165641	1.20781
686	9.5	8	13	18	0	21	7	4.2	1.69131	2.08304	1.39494	5.16929
687	7.5	6	9.5	19	0	24	7	4.4	0.913822	0.98578	0.612659	2.51226
688	10	5	13	20	1	25	8	2.8	1.88568	0.437149	1.39494	3.71777
689	2	2	2.5	19	1	28	16	4.2	-1.22427	-1.20874	-0.951905	-3.38492
690	6.5	6.5	7.5	19	1	31	14	4.4	0.525078	1.2601	0.165641	1.95081
691	2.5	2	4	19	1	25	5	4.2	-1.0299	-1.20874	-0.616641	-2.85528
692	3	2.5	3.5	20	1	27	6	2.6	-0.835525	-0.934429	-0.728396	-2.49835
693	5.5	4.5	10	18	1	18	7	4.6	0.136334	0.162833	0.724414	1.02358
694	8.5	6.5	11.5	19	0	10	8	4.2	1.30257	1.2601	1.05968	3.62234
695	4	3.5	4	18	1	24	7	4.6	-0.446781	-0.385798	-0.616641	-1.44922
696	5.5	4.5	4.5	18	1	13	15	3	0.136334	0.162833	-0.504887	-0.205719
697	1.5	1.5	1.5	19	1	22	7	4	-1.41864	-1.48306	-1.17541	-4.07711
698	3.5	2.5	2	18	1	28	7	4.2	-0.641153	-0.934429	-1.06366	-2.63924
699	3	3	1.5	20	0	11	4	3	-0.835525	-0.660113	-1.17541	-2.67105
700	4	3	3.5	19	0	17	12	4.4	-0.446781	-0.660113	-0.728396	-1.83529
701	4	4	7.5	18	1	22	10	4.2	-0.446781	-0.111482	0.165641	-0.392623
702	5.5	4	7.5	19	1	10	1	3.8	0.136334	-0.111482	0.165641	0.190493
703	6.5	6	12	18	1	10	6	3.8	0.525078	0.98578	1.17143	2.68229
704	8.5	6	12.5	20	1	12	1	3.4	1.30257	0.98578	1.28319	3.57153
705	4	4	4	19	1	6	5	3.6	-0.446781	-0.111482	-0.616641	-1.1749
706	7	4	10.5	19	1	28	12	4.8	0.71945	-0.111482	0.836168	1.44414
707	6.5	4	9	19	0	5	1	3.6	0.525078	-0.111482	0.500905	0.9145
708	5.5	5.5	9.5	19	1	12	6	3.8	0.136334	0.711464	0.612659	1.46046
709	1.5	1.5	1.5	18	1	16	8	3	-1.41864	-1.48306	-1.17541	-4.07711
710	5	4	6.5	19	1	17	12	4.2	-0.0580376	-0.111482	-0.0578683	-0.227388
711	4.5	4	8	18	0	10	8	3	-0.252409	-0.111482	0.277395	-0.0864963
712	6	5	5.5	19	1	33	7	4.8	0.330706	0.437149	-0.281378	0.486477
713	3.5	2.5	2.5	19	0	12	10	4.8	-0.641153	-0.934429	-0.951905	-2.52749
714	2.5	2.5	2.5	19	1	20	9	3	-1.0299	-0.934429	-0.951905	-2.91623
715	2.5	2.5	1.5	19	1	10	1	3.8	-1.0299	-0.934429	-1.17541	-3.13974
716	4.5	3.5	8	21	1	18	9	4	-0.252409	-0.385798	0.277395	-0.360812
717	2	2	3.5	19	1	20	15	4.8	-1.22427	-1.20874	-0.728396	-3.16141
718	5	5	6.5	18	0	19	11	4.4	-0.0580376	0.437149	-0.0578683	0.321243
719	5.5	4	7	19	0	21	10	3.8	0.136334	-0.111482	0.0538862	0.0787381
720	4	3.5	4.5	19	0	10	3	3.6	-0.446781	-0.385798	-0.504887	-1.33747
721	9	7.5	16	18	1	17	6	3.8	1.49694	1.80873	2.06547	5.37113
722	3	2.5	2.5	20	1	6	8	4	-0.835525	-0.934429	-0.951905	-2.72186
723	5.5	5	8	20	0	22	8	4.2	0.136334	0.437149	0.277395	0.850878
724	5	4.5	7.5	19	1	4	0	4.4	-0.0580376	0.162833	0.165641	0.270436
725	12	9	20	19	1	24	5	5	2.66317	2.63167	2.95951	8.25435
726	6	5	8.5	18	1	24	9	4.2	0.330706	0.437149	0.38915	1.157
727	3	2.5	4	18	1	11	7	3.6	-0.835525	-0.934429	-0.616641	-2.38659
728	3.5	2.5	5.5	19	1	24	8	4	-0.641153	-0.934429	-0.281378	-1.85696
729	2.5	2.5	4.5	18	1	18	7	2.8	-1.0299	-0.934429	-0.504887	-2.46921
730	7.5	4.5	9	18	1	49	18	5	0.913822	0.162833	0.500905	1.57756
731	8	7	11	19	1	9	3	4.4	1.10819	1.53441	0.947923	3.59053
732	7	6	10	19	1	18	13	4.2	0.71945	0.98578	0.724414	2.42964
733	2	2	2	19	1	30	12	4.6	-1.22427	-1.20874	-1.06366	-3.49667
734	3	2.5	4	18	1	8	2	3	-0.835525	-0.934429	-0.616641	-2.38659
735	7	5.5	9	18	1	16	9	4.6	0.71945	0.711464	0.500905	1.93182
736	6.5	6	7	19	1	18	11	5	0.525078	0.98578	0.0538862	1.56474
737	12.5	9	20.5	20	1	37	4	4.4	2.85754	2.63167	3.07126	8.56047
738	3.5	3.5	3.5	18	1	28	13	4.8	-0.641153	-0.385798	-0.728396	-1.75535
739	8	7.5	10	19	1	20	12	4.6	1.10819	1.80873	0.724414	3.64133
740	5.5	4	9.5	21	1	24	15	5.2	0.136334	-0.111482	0.612659	0.637511
741	7	6.5	11	19	1	36	12	5	0.71945	1.2601	0.947923	2.92747
742	7.5	6	11	19	1	16	12	4	0.913822	0.98578	0.947923	2.84752
743	4	4	5.5	18	1	15	10	4.8	-0.446781	-0.111482	-0.281378	-0.839641
744	5	5	8	19	1	19	8	3.6	-0.0580376	0.437149	0.277395	0.656506
745	8	7	12	18	1	20	10	5.4	1.10819	1.53441	1.17143	3.81404
746	4.5	4	6	19	1	16	11	4.6	-0.252409	-0.111482	-0.169623	-0.533515
747	3.5	2	4.5	18	1	13	9	4.4	-0.641153	-1.20874	-0.504887	-2.35478
748	5	4.5	8	21	1	3	4	3.2	-0.0580376	0.162833	0.277395	0.382191
749	2	2	0	19	1	26	17	2.6	-1.22427	-1.20874	-1.51068	-3.94369
750	6	6	10	19	1	12	3	4.2	0.330706	0.98578	0.724414	2.0409
751	2	1.5	3.5	20	1	16	9	4.8	-1.22427	-1.48306	-0.728396	-3.43572
752	6	6	10.5	19	1	12	14	4	0.330706	0.98578	0.836168	2.15265
753	4.5	4.5	4.5	19	1	26	12	4	-0.252409	0.162833	-0.504887	-0.594463
754	4.5	4.5	6	19	1	4	4	5	-0.252409	0.162833	-0.169623	-0.259199
755	1.5	1.5	1.5	19	1	18	7	5	-1.41864	-1.48306	-1.17541	-4.07711
756	4.5	3.5	6	18	0	1.99999	2	4.6	-0.252409	-0.385798	-0.169623	-0.80783
757	11.5	7	17	18	1	9	15	3.4	2.4688	1.53441	2.28898	6.29218
758	2	1.5	4	20	1	9	7	3.8	-1.22427	-1.48306	-0.616641	-3.32397
759	9	7	16.5	18	1	12	7	4.8	1.49694	1.53441	2.17722	5.20857
760	8	6.5	15	19	1	21	2	3.8	1.10819	1.2601	1.84196	4.21025
761	1.5	1.5	2	19	0	6	3	4	-1.41864	-1.48306	-1.06366	-3.96536
762	6	1.5	7.5	20	1	49	13	6	0.330706	-1.48306	0.165641	-0.986713
763	3.5	3.5	3.5	20	1	17	9	4	-0.641153	-0.385798	-0.728396	-1.75535
764	4	4	4	19	0	16	8	3.6	-0.446781	-0.111482	-0.616641	-1.1749
765	7	5	11	18	0	13	10	5.2	0.71945	0.437149	0.947923	2.10452
766	4.5	3.5	4.5	18	1	19	9	4	-0.252409	-0.385798	-0.504887	-1.14309
767	3.5	3	2.5	19	0	34	8	4.6	-0.641153	-0.660113	-0.951905	-2.25317
768	6.5	5	10.5	19	1	15	12	3.4	0.525078	0.437149	0.836168	1.79839
769	2	2	2	19	1	8	1	4	-1.22427	-1.20874	-1.06366	-3.49667
770	6.5	6.5	12	19	1	18	15	4.2	0.525078	1.2601	1.17143	2.95661
771	4.5	4.5	8	19	1	18	8	3.4	-0.252409	0.162833	0.277395	0.187819
772	5	4.5	5	18	1	34	13	4.6	-0.0580376	0.162833	-0.393132	-0.288337
773	3	2.5	2	19	0	28	14	4.2	-0.835525	-0.934429	-1.06366	-2.83361
774	2.5	1.5	3	21	1	11	6	2.8	-1.0299	-1.48306	-0.84015	-3.35311
775	5	4	8	19	1	27	14	5	-0.0580376	-0.111482	0.277395	0.107875
776	6.5	5.5	13	20	1	14	8	5	0.525078	0.711464	1.39494	2.63148
777	3	2.5	3	20	0	12	9	4.6	-0.835525	-0.934429	-0.84015	-2.6101
778	4	4	3.5	19	0	28	14	3.6	-0.446781	-0.111482	-0.728396	-1.28666
779	2	2	3	18	1	17	11	3.8	-1.22427	-1.20874	-0.84015	-3.27316
780	6.5	4	10	20	1	19	10	3.6	0.525078	-0.111482	0.724414	1.13801
781	2	2	3	19	1	19	11	4.6	-1.22427	-1.20874	-0.84015	-3.27316
782	7	6	10	18	0	10	6	4.4	0.71945	0.98578	0.724414	2.42964
783	7	6.5	11.5	19	0	33	8	4.4	0.71945	1.2601	1.05968	3.03922
784	9	7	11.5	18	0	26	7	5.2	1.49694	1.53441	1.05968	4.09103
785	5	4	7	21	1	29	13	4.6	-0.0580376	-0.111482	0.0538862	-0.115634
786	2.5	2	1.5	20	1	21	15	4.4	-1.0299	-1.20874	-1.17541	-3.41406
787	4.5	4	8	20	0	29	11	4	-0.252409	-0.111482	0.277395	-0.0864963
788	7.5	5.5	9.5	20	0	18	6	4	0.913822	0.711464	0.612659	2.23794
789	3.5	3	4	21	1	19	9	3.8	-0.641153	-0.660113	-0.616641	-1.91791
790	6	3.5	5.5	21	0	31	11	5	0.330706	-0.385798	-0.281378	-0.336469
791	5	3.5	8.5	22	1	20	8	5	-0.0580376	-0.385798	0.38915	-0.0546854
792	6.5	5	9.5	22	1	28	11	3.6	0.525078	0.437149	0.612659	1.57489
793	3	2.5	3	19	0	10	11	3.4	-0.835525	-0.934429	-0.84015	-2.6101
794	7	6	7	19	0	33	6	4.4	0.71945	0.98578	0.0538862	1.75912
795	7.5	4	8.5	22	0	11	4	3.6	0.913822	-0.111482	0.38915	1.19149
796	5.5	5	6	22	0	17	10	4.2	0.136334	0.437149	-0.169623	0.40386
797	4.5	4.5	5.5	21	1	19	9	4.4	-0.252409	0.162833	-0.281378	-0.370954
798	4	3	4.5	22	1	25	9	4	-0.446781	-0.660113	-0.504887	-1.61178
799	10	9.5	16	22	1	35	13	4.4	1.88568	2.90599	2.06547	6.85714
800	5	5	5.5	19	1	16	2	4	-0.0580376	0.437149	-0.281378	0.0977335
801	1	1	0.5	23	1	8	5	3.8	-1.61301	-1.75738	-1.39892	-4.76931
802	6.5	6	10	20	1	11	13	4	0.525078	0.98578	0.724414	2.23527
803	5	4.5	6.5	19	1	7	12	4	-0.0580376	0.162833	-0.0578683	0.0469272
804	3.5	2	6	25	1	24	9	4.2	-0.641153	-1.20874	-0.169623	-2.01952
805	11.5	10	19.5	23	1	16	8	4	2.4688	3.1803	2.84775	8.49685
806	5.5	5	7	19	1	23	12	4.8	0.136334	0.437149	0.0538862	0.627369
807	5.5	4	7.5	26	1	12	11	4.2	0.136334	-0.111482	0.165641	0.190493
808	1.5	1.5	3	20	1	26	13	4.2	-1.41864	-1.48306	-0.84015	-3.74185
809	2.5	2	4	21	1	27	8	4.4	-1.0299	-1.20874	-0.616641	-2.85528
810	6	5	8.5	19	0	20	8	4.6	0.330706	0.437149	0.38915	1.157
811	8.5	7.5	11.5	21	1	18	11	3.8	1.30257	1.80873	1.05968	4.17097
812	7	5	9	19	0	13	5	5.2	0.71945	0.437149	0.500905	1.6575
813	3	2.5	3.5	19	1	15	8	4	-0.835525	-0.934429	-0.728396	-2.49835
814	10	8	11.5	26	0	25	11	4.8	1.88568	2.08304	1.05968	5.0284
815	11	8.5	14.5	20	1	0	8	3.2	2.27442	2.35736	1.7302	6.36199
816	3	2.5	2	22	1	25	10	3.4	-0.835525	-0.934429	-1.06366	-2.83361
817	3	3	3.5	18.403	2	21.0271	11	4	-0.835525	-0.660113	-0.728396	-2.22403
818	4.5	4	4.5	22	1	9	9	4	-0.252409	-0.111482	-0.504887	-0.868778
819	7.5	7.5	10.5	19	1	20	14	3.8	0.913822	1.80873	0.836168	3.55872
820	4.5	4	3	18	0	2	4	3.8	-0.252409	-0.111482	-0.84015	-1.20404
821	8	7	4.5	19	0	19	9	4.2	1.10819	1.53441	-0.504887	2.13772
822	18.5	14	33	20	1	22	9	5	5.19	5.37483	5.86512	16.43
823	8.5	7	11	19	0	32	14	5	1.30257	1.53441	0.947923	3.7849
824	7.5	5.5	9	19	0	18	12	4.2	0.913822	0.711464	0.500905	2.12619
825	5	4.5	6	19	1	28	9	2.4	-0.0580376	0.162833	-0.169623	-0.0648274
826	10.5	6	21	19	0	20	9	3.2	2.08005	0.98578	3.18301	6.24885
827	3.5	2.5	2.5	19	0	16	6	4	-0.641153	-0.934429	-0.951905	-2.52749
828	7	5.5	8.5	19	0	16	7	4.2	0.71945	0.711464	0.38915	1.82006
829	6	5	8	19	0	16	12	4	0.330706	0.437149	0.277395	1.04525
830	2	2	2	19	0	42	10	4.6	-1.22427	-1.20874	-1.06366	-3.49667
831	7.5	6.5	8.5	18	1	21	7	4	0.913822	1.2601	0.38915	2.56307
832	4	3	2.5	19	0	29	9	4.6	-0.446781	-0.660113	-0.951905	-2.0588
833	5.5	3.5	9.5	19	0	19	10	2.8	0.136334	-0.385798	0.612659	0.363196
834	7	7	10.5	19	0	16	11	3	0.71945	1.53441	0.836168	3.09003
835	7	6	9.5	19	0	19	10	5.6	0.71945	0.98578	0.612659	2.31789
836	8	6	12	19	0	9	10	4.8	1.10819	0.98578	1.17143	3.2654
837	4	3.5	3	19	0	19	11	4.6	-0.446781	-0.385798	-0.84015	-1.67273
838	8	8	11	19	0	13	13	4	1.10819	2.08304	0.947923	4.13916
839	8.5	5.5	9.5	20	0	17	13	4.4	1.30257	0.711464	0.612659	2.62669
840	5	4	7.5	19	0	36.2059	13	4.6	-0.0580376	-0.111482	0.165641	-0.00387911
841	9.5	8	12	19	0	23	13	3.6	1.69131	2.08304	1.17143	4.94578
842	6	3.5	8	19	0	14	5	4	0.330706	-0.385798	0.277395	0.222304
843	4	3.5	5.5	19	0	22	15	4.2	-0.446781	-0.385798	-0.281378	-1.11396
844	6	5.5	9.5	19	0	15	11	3.6	0.330706	0.711464	0.612659	1.65483
845	3.5	3	4.5	23	0	41	12	5.6	-0.641153	-0.660113	-0.504887	-1.80615
846	6	5	8.5	19	1	11	14	4.4	0.330706	0.437149	0.38915	1.157
847	7	5.5	13	19	1	25.1508	11	4.2	0.71945	0.711464	1.39494	2.82586
848	8	7	9	18	0	24	15	5	1.10819	1.53441	0.500905	3.14351
849	10	6	13	19	0	23	9	3.4	1.88568	0.98578	1.39494	4.2664
850	8	6.5	11	19	0	20	7	4	1.10819	1.2601	0.947923	3.31621
851	6	5.5	9.5	20	0	46	9	3.8	0.330706	0.711464	0.612659	1.65483
852	3	3	6	19	0	24	11	4.4	-0.835525	-0.660113	-0.169623	-1.66526
853	3	2	5	19.0182	2	17	9	4.6	-0.835525	-1.20874	-0.393132	-2.4374
854	3	3.5	2.5	19	1	15	8	3	-0.835525	-0.385798	-0.951905	-2.17323
855	5.5	4	6	19	0	14	11	4.6	0.136334	-0.111482	-0.169623	-0.144771
856	7	5.5	11	20	0	30	8	4	0.71945	0.711464	0.947923	2.37884
857	6	4.5	6	21	0	27	15	4.6	0.330706	0.162833	-0.169623	0.323916
858	6.5	4.5	9	19	0	8	9	3.8	0.525078	0.162833	0.500905	1.18882
859	3.5	3	5.5	18	0	2.20858	5	3.2	-0.641153	-0.660113	-0.281378	-1.58264
860	11	8.5	17.5	21	0	14	11	4	2.27442	2.35736	2.40073	7.03251
861	5	5	6.5	19	0	7	8	6	-0.0580376	0.437149	-0.0578683	0.321243
862	2.5	1.5	4.5	19	0	14	6	3.6	-1.0299	-1.48306	-0.504887	-3.01784
863	5.5	5.5	5	19	1	25	12	4	0.136334	0.711464	-0.393132	0.454666
864	5.1493	4.2032	6.75891	18.9896	2	18.4849	8.87111	4.06667	4.35175e-08	5.73657e-08	6.57595e-08	1.66643e-07
865	5.19159	4.21536	6.79951	19.0153	2	21.3704	9.63469	4.14052	0.0164408	0.00667093	0.00907574	0.0321874
